# Supplementary material for: Mitochondrial DNA heteroplasmy is modulated during oocyte development propagating mutation transmission
Source: Sci Adv. 2021 Dec 8;7(50):eabi5657. doi: 10.1126/sciadv.abi5657 (PMC8654302; doi:10.1126/sciadv.abi5657)
Supplement: Supplementary file 2 — Source Data Excel file [file sciadv.abi5657_source_data_excel_file.zip]

Archive with 1 entries (1 files):
- sciadv.abi5657_source_data_excel_file.xlsx
