# Supplementary material for: Mitochondrial DNA heteroplasmy is modulated during oocyte development propagating mutation transmission
Source: Sci Adv. 2021 Dec 8;7(50):eabi5657. doi: 10.1126/sciadv.abi5657 (PMC8654302; doi:10.1126/sciadv.abi5657)
Supplement: Supplementary file 2 — Source Data Excel file [file sciadv.abi5657_source_data_excel_file.zip › sciadv.abi5657_source_data_excel_file.xlsx]

## Sheet: Figure 1A
Figure 1A
m	month of age
mtDNA heteroplasmy levels in ear, liver, heart, brain, and skeletal muscle at the age of 7,8,9, and 11 months (m)
heteroplasmy %
Heteroplasmy %	11m	11m	9m	9m	7m	7m	8m
Ear biopsy	61	54	65	65	72	74	77
Liver	63	51	68	71	72	70	74
Heart	63	54	66	69	72	72	77
brain	62	55	66	70	69	73	77
skeletal muscle	62	55	66	70	71	73	79
Tail	67	55	64	71	72	71	84

## Sheet: Figure 1B-D,4E
Figure 1B,C,D,4E
Ear biopsy
Transmission of mouse m.5024C>T heteroplasmic mtNDA mutations
mother heteroplasmy%	pup heteroplasmy %
22	39
22	42
22	48
22	44
22	26
22	23
22	63
22	37
22	26
22	41
22	37
22	56
22	22
22	54
22	38
22	28
22	26
22	31
22	26
22	29
22	27
22	22
22	26
22	22
22	32
22	25
22	19
22	23
22	31
22	15
22	30
22	32
22	28
22	47
22	37
22	24
22	38
22	41
22	26
27	27
27	35
27	28
27	22
27	27
27	29
27	19
27	38
27	37
27	21
27	22
27	30
27	33
27	22
27	48
27	46
27	32
27	73
27	32
39	56
39	43
39	39
39	43
39	48
39	37
39	57
39	36
39	57
39	54
39	27
39	51
39	37
45	66
45	67
45	54
45	57
45	47
45	61
45	55
45	51
45	61
52	70
52	33
52	70
52	74
52	47
52	63
52	32
52	68
52	72
52	61
52	79
57	66
57	58
57	59
57	63
57	62
57	73
57	58
57	55
57	49
57	49
57	50
57	55
57	52
57	52
57	55
57	53
57	62
57	71
57	63
57	40
57	38
57	63
57	49
57	50
57	71
57	62
57	31
57	58
57	43
57	47
57	37
57	60
57	63
57	52
57	62
57	51
57	55
58	66
58	45
58	60
58	60
58	65
58	66
58	75
58	60
58	75
58	66
58	60
58	69
58	62
58	74
58	71
58	58
58	77
58	64
58	76
58	64
58	73
58	67
58	80
58	74
58	63
58	80
59	63
59	71
59	73
59	70
59	73
59	63
59	66
59	68
59	79
59	66
59	63
59	72
59	62
59	75
59	51
59	63
59	69
61	52
61	65
61	64
61	62
61	63
61	61
61	52
61	51
61	33
61	72
61	65
61	67
61	62
61	74
61	77
61	73
61	64
61	66
61	64
61	72
61	50
61	62
61	56
61	73
61	73
61	72
61	64
61	66
61	42
61	62
61	80
62	47
62	77
62	77
62	59
62	75
62	79
62	67
62	64
63	61
63	63
63	68
63	62
63	54
63	68
63	73
63	52
63	60
63	64
63	64
63	74
63	65
63	77
63	74
63	71
63	76
63	50
63	73
63	53
63	64
63	59
63	65
63	61
63	78
63	65
63	73
63	58
63	43
64	73
64	81
64	62
64	62
64	66
64	69
64	71
64	62
64	51
64	65
64	64
64	72
64	61
64	65
64	65
64	60
64	60
64	54
64	60
64	58
64	69
64	60
64	39
64	74
64	68
64	64
64	59
64	67
64	59
64	69
64	67
64	75
64	75
64	73
64	70
64	67
64	69
64	59
64	53
64	47
64	69
64	77
64	71
64	57
64	67
64	72
64	61
64	54
64	53
64	72
64	55
65	72
65	59
65	76
65	75
65	74
65	80
65	70
65	52
65	77
65	77
65	75
65	72
65	73
66	48
66	66
66	48
66	67
66	60
66	46
66	56
66	64
66	63
66	66
66	64
66	73
67	64
67	63
67	50
67	63
67	53
67	44
67	52
67	61
67	74
67	67
67	70
67	61
67	57
67	60
67	81
67	79
67	68
67	80
67	58
67	73
67	76
67	73
67	65
67	61
67	52
67	56
67	57
67	62
67	70
67	76
67	68
67	64
67	71
67	58
67	59
67	64
67	67
67	66
67	74
67	64
67	67
67	56
67	69
67	72
67	54
67	73
67	49
67	68
67	53
67	71
67	72
67	69
67	66
67	80
67	56
67	59
67	72
67	65
67	73
67	74
67	79
67	69
67	60
67	75
67	78
67	66
67	61
67	75
68	66
68	76
68	63
68	58
68	66
68	60
68	72
68	64
68	60
68	76
68	66
68	55
68	60
68	50
68	68
68	65
68	66
68	56
68	67
68	62
68	63
68	66
68	69
68	68
68	59
68	64
68	73
68	70
68	62
68	70
68	56
68	61
68	55
68	62
68	56
68	58
68	64
68	61
68	66
68	67
68	75
68	59
68	64
68	71
68	54
68	66
68	59
68	69
68	80
68	78
68	76
68	71
68	59
68	65
68	69
68	70
68	56
68	72
68	71
68	74
68	74
68	70
68	69
68	65
69	62
69	59
69	68
69	58
69	61
69	65
69	64
69	59
69	60
69	59
69	64
69	56
69	74
69	66
69	73
69	78
69	57
69	75
69	67
69	69
69	74
69	78
69	62
69	70
69	72
69	65
69	55
69	59
69	64
69	79
69	71
69	69
69	48
69	76
69	68
69	58
69	55
69	60
69	44
69	67
69	64
69	51
69	58
69	64
69	61
69	67
69	72
69	69
69	71
69	65
69	71
69	73
69	74
69	71
69	72
69	77
69	69
69	75
69	70
69	70
69	73
69	78
69	78
70	68
70	62
70	52
70	62
70	68
70	72
70	74
70	75
70	67
70	69
70	51
70	64
70	73
70	52
70	61
70	58
70	63
70	76
70	75
70	63
70	70
70	65
70	73
70	80
70	72
70	66
70	70
70	59
70	74
70	79
70	65
70	65
70	76
70	59
70	67
70	72
70	72
70	78
70	66
70	68
70	59
70	73
70	57
70	75
70	76
70	76
70	79
70	71
70	64
70	58
70	77
70	78
70	77
70	49
70	65
70	71
70	77
70	67
70	68
70	65
70	72
70	61
70	67
70	54
70	62
70	72
70	58
70	52
70	77
70	77
70	72
70	72
70	79
70	79
70	67
70	67
70	63
70	63
70	74
70	74
70	63
70	66
70	66
71	73
71	74
71	68
71	63
71	76
71	79
71	74
71	80
71	62
71	72
71	67
71	66
71	69
71	64
71	64
71	53
71	66
71	63
71	38
71	73
71	73
71	74
71	53
71	67
71	79
71	54
71	74
71	67
71	81
71	56
71	76
71	59
71	60
71	67
71	78
71	76
71	75
71	76
71	66
71	73
71	64
71	71
71	78
71	66
71	75
71	54
71	56
71	55
71	60
71	74
71	64
71	63
71	73
71	54
71	60
71	68
71	50
71	62
71	56
71	62
71	74
71	56
71	72
71	73
71	68
71	73
71	79
71	73
71	70
71	72
71	74
71	63
71	71
71	65
71	62
71	64
71	77
71	69
71	64
71	64
71	73
71	68
71	70
71	62
71	78
71	69
71	68
71	78
71	70
71	73
71	77
71	73
71	72
71	65
71	63
71	51
71	68
71	56
71	58
71	67
71	74
71	41
71	74
71	72
71	68
71	56
71	73
71	57
71	65
71	62
71	74
71	77
71	56
71	57
71	47
71	76
71	62
71	80
71	78
71	76
71	76
71	69
71	57
71	78
71	74
71	72
71	53
71	73
71	76
71	75
71	75
71	78
71	74
71	76
71	61
71	75
71	69
71	75
71	73
72	72
72	60
72	49
72	62
72	64
72	68
72	77
72	65
72	76
72	70
72	81
72	54
72	62
72	60
72	68
72	67
72	82
72	77
72	66
72	64
72	69
72	70
72	70
72	73
72	63
72	78
72	71
72	53
72	66
72	75
72	58
72	69
72	65
72	53
72	62
72	74
72	50
72	66
72	69
72	61
72	70
72	69
72	69
72	73
72	64
72	58
72	60
72	63
72	52
72	42
72	60
72	68
72	62
72	47
72	62
72	70
72	58
72	59
72	71
72	74
72	71
72	65
72	73
72	74
72	72
72	79
73	75
73	69
73	58
73	77
73	70
73	43
73	47
73	58
73	38
73	69
73	64
73	73
73	72
73	72
73	63
73	56
73	51
73	36
73	57
73	72
73	63
73	75
73	76
73	60
73	71
73	79
73	59
73	78
73	69
73	72
73	72
73	67
73	62
73	61
73	63
73	61
73	71
73	69
73	70
73	76
73	62
73	68
73	77
73	62
73	79
73	79
73	77
73	74
73	65
73	68
73	80
74	71
74	58
74	71
74	59
74	69
74	38
74	73
74	68
74	70
74	61
74	71
74	74
74	64
74	57
74	65
74	73
74	66
74	62
74	62
74	62
74	61
74	69
74	69
74	45
74	64
74	67
74	67
74	75
74	69
74	63
74	76
74	73
74	75
74	79
74	74
74	79
74	74
74	81
74	78
74	68
74	67
74	68
74	47
74	78
74	61
74	72
74	80
74	75
74	76
74	80
74	71
74	73
74	78
74	71
74	74
74	69
74	81
74	76
75	75
75	76
75	71
75	73
75	76
75	53
75	79
75	41
75	76
75	72
75	77
75	71
75	55
75	49
75	62
75	39
75	58
75	64
75	67
75	80
75	80
75	74
75	76
75	78
75	79
76	64
76	77
76	69
76	62
76	73
76	67
76	76
76	72
76	78
76	69
76	69
76	64
76	64
76	67
76	71
76	77
76	72
76	76
76	69
76	80
76	76
76	65
76	68
76	69
76	65
76	72
77	70
77	72
77	66
77	66
78	76
78	76
78	66
78	68
78	73
78	76
78	71
78	71
78	67
78	74
78	57
78	76
78	73
78	75
78	76
78	64
78	67
78	77
67	49
70	73
70	66
70	67
70	42
70	63
70	65
67	49
67	55
67	73
67	41
70	65
70	65
67	61
67	57
67	60
67	50
67	76
26	42
26	33
26	49
26	32
26	51
41	36
41	44
41	47
41	54
41	46
26	60
26	60
26	29
26	46
26	36
26	21
26	53
67	53
67	57
67	73
67	55
67	52
67	50
41	42
41	40
41	69
41	44
65	56
65	45
65	60
65	64
65	54
65	55
65	62
26	22
26	41
26	30
26	50
26	27
26	41
65	72
65	69
65	59
65	68
65	64
65	63
41	65
41	86
41	36
41	37
41	79
41	20
41	35
41	61
41	36
41	44
41	48
41	65
41	54
65	49
65	57
65	71
65	60
65	63
65	70
65	54
65	68
65	71
65	62
65	50
65	74
65	50
65	80
65	58
65	66
65	70
65	77
61	57
61	62
61	74
61	50
61	66
61	51
61	65
61	70
61	59
65	54
65	64
65	68
65	82
65	59
66	63
66	68
65	62
65	73
70	66
70	78
70	68
70	74
70	67
70	73
70	59
70	67
70	59
70	49
70	48
70	50
70	44
70	67
70	59
70	72
51	68
51	66
51	49
51	53
51	53
51	45
51	46
59	46
51	68
51	54
51	45
51	42
51	63
70	83
70	60
70	87
70	69
70	79
70	61
70	60
70	70
70	57
66	60
66	79
66	45
66	73
66	77
66	70
59	65
59	60
59	71
59	66
59	60
59	65
59	68
65	70
65	61
65	75
65	75
59	76
59	77
59	71
59	73
59	76
73	78
73	63
73	78
70	78
70	69
70	76
70	64
67	74
67	77
67	64
67	64
67	66
67	61
67	66

## Sheet: Fig.2C-D,Fig.3,Fig.S1-2,Tab.S1
Figure 2C-D, 3. Supplementary Figure 1 & 2. Supplementary Table S1
P, postnatal days
F, female
a,b,c, pups number from the same litter
m.5024C>T heteroplasmy levels in single oocytes isolated form the females, female and mother ear biopasies.
heteroplasmy %
P1a	P1a biopsy	P1b	P1b biopsy	P1c	P1c biopsy	P8a	P8a biopsy	P8b	P8b biopsy	P8c	P8c biopsy	P9	P9 biopsy	P12a	P12a biopsy	P12b	P12b biopsy	P13a	P13a biopsy	P13b	P13b biopsy	P13c	P13c biopsy	P14a	P14a biopsy	P14b	P14b	P21a	P21a biopsy	P21b	P21b biosy	P22a	P22a biopsy	P22b	P22b biopsy	P1a mother	P1b mother	P1c mother	P8a mother	P8b mother	P8c mother	P9 mother	P12a mother	P12b mother	P13a mother	P13b mother	P13c mother	P14a mother	P14b mother
64	60	55	63	76	64	60	68	78	73	81	76	51	56	85	78	54	72	60	73	61	79	65	65	60	82	80	80	67	71	67	82	59	63	68	64	67	62	62	61	77	70	61	76	61	77	70	70	70	70
60		55		59		68		77				57		67		76		74		81		68		80		77		66		83		53		75
60		56		68		72		65		93		55		77		54		68		72		77		73		86		69		94		78		64
55		67		60		78		62		81		60		76		59		61		65		71		69		70		86		86		74		64
71		85		69		62		66		89		60		69				72		54		75		72		68		68		85		69		72
55		77		83		52		65		86		48		84		69		74		71		86		79		69		63		87		64		74
42		58		48		71		78		92		34		80		77		68		68		76		78		79		78		87		65		58
62		46		53		59		67		87		62		88		74		68		62		78		76		80		68		90		58		68
82		80		68		59		80		92		56		81		64		60		53		75		63		88		71		70		71		73
65		53		49		64		69		75		58		70		48				71		93		68		73		68		87		75		60
65		65		68		64		75		89		57		75		57		72		69		78		85		70		70		85		61		76
71		75		64		65		52		75		52		63		69		67		64				63		61		81		72		70		66
47		52		54		76		61		91		72		71		61		56		54		71		68		73		73		76		68		66
64		60		53		56		65		79		56		85		69		59		66		73		77		82		78		80		54		75
65		45		80		71		71		91		48		74		82		70		54		67		80				68		93		64		78
71		41		45		74		60		87		50		84		70		68		59		84		64		70		74		91		69		72
67		56		52		72		76		87		43		78		67		76		59		79		74				72		93		67		60
33		59		63		63		56		86		59		76		70		58		64		67		72				81		86		71		78
75		65		54		64		47				56		77		70		62		67		75		79				67		77		61		62
32		49		27		64		50				54		80		71		70		65		64		75				70		84		60		76
51		58		77		64		63				43		84		67		65		54				76				63		85		81		62
54		50		79		65		69				63		54		54		57		58				72				64		91		64		77
63		58		71		63		73				17		79		78		68		64				68				70		90		34		60
72		64		79		42		62				50		90		65		71		56				70				81		87		79		62
59		51		74				53						79		58		69		55				79				70		92		68		50
55		50		41				64						73						72				64						69		74		61
56		71		51				63						69				72		69								74		77		62		65
61		52		42				68						77				73		58								79		73		52		58
47		43		72				51						76				70		58								67		87		64		68
65				55				67						84				83		65								76		91		71		65
53				69				68						73				73		65								70		89		60		69
60				40				63						85				77		69								70		84		70		63
				68																										80		59		63
				63																										83		72		67
				68																										73		61		72
																														92		71		65
																														78		64		69
																														90		65		63
																														86		58		68
																														67		62		50
[truncated: 4 more columns]

## Sheet: Figure 4A,B,D
Figure 4A,B,D
P, postnatal days.
F, female
mtDNA copy number in single oocytes isolated form the females.
mtDNA copies / cell
P1a	P1b	P1c	P8a	P8b	P8c	P9	P12a	P12b	P13a	P13b	P13c	P14a	P14b	P21a	P21b	P22a	P22b
287.1	412.5	313.5	38610	38841	35376	44022	65340	54681	69696	59664	49896	72600	49236	138380	120120	195580	134420
306.9	138.6	389.4	31812	39897		49830	74976	62403	94116	61512	81444	41976	62040	131120	70180	52360	157960
1019.7	376.2	471.9	26532	49401	24981	41448	67452	54450	127116	64944	80916	54648	44352	130240	101420	211420	185680
92.4	386.1	108.9	33429	36234	47058	23694	61512	42603	90684	48840	50688	55572	46992	165440	110660	134640	154440
188.1	161.7	478.5	24585	94380	61050	92400	42768		90156	113124	102300	64548	46728	130460	161480	134860	161040
429	264	409.2	24915	55440	39402	23265	81312	52288.5	152460	55968	63096	40920	64812	143440	37180	201740	120340
283.8	267.3	260.7	34650	15147	42042	33693	70620	52156.5	103224	60060	49236	66528	47124	126060	113740	150260	141460
118.8	211.2	376.2	49500	39666	41712	42768	42636	42702	145860	70884	50292	58872	82500	150260	94600	151360	150260
141.9	316.8	412.5	29271	521.4	44352		50556	50556	189948	74712	81180	84216		109560	117480	141900	156200
201.3	161.7	264	33429	6732	24321	95700	64812	80256	128964	90684		67320	25212	112200	163460	135520	147620
	155.1	168.3	39171	35640	26433	39897	69960	54928.5	139524	54120	48708	25212	26532	117260	60500	135520	142340
227.7	240.9	2570.7	41316	35409	56529	50160		50160	105996	54252		44616	25740	113740	150260	116380	188320
125.4	188.1	217.8	41547	11022	34089	34815	70092	52453.5	87252	63888	77220	54120	46860	111320	236280	146520	115720
280.5	462	141.9	24321	38049	30855	62040	50292	56166	130548	70620	53460	55968	44880	161700	111320	180180	148280
102.3	211.2	102.3	29436	42933	28182	43890	58080	50985	108636	50952	75768	64680	46068	200200	137060	217140
174.9	293.7	432.3	31515	52470	17622	37323	71148	54235.5	158004	81708	13728	51480	44088	124740	106040	204380	216920
1963.5	280.5	283.8	30624	12210	27093	26862	73392	50127	129096	89628	62040	48840		132000	66440	134860	125840
92.4	290.4	283.8	21615	48114	18942	27390	52800	40095	10956	83028	47652	36168		114840	108020	192940	140580
739.2	165	250.8	18678	34089		39270	68640	53955	216612	79332	66000	45276		136180	93280	158400	137280
	118.8	254.1	23826	27951		66990	71940	69465	95172	105072	90816	24816		411400	193600	119900	152680
201.3	231	429	16698	50028		44550	73260	58905	153648	66528		45804		164120	96800	118140	142780
201.3	151.8	702.9	26169	57420			52140	52140	122232	53592		45144		181500	117260	139480	142780
409.2	198	343.2	33693	7524			62700	62700	105468	93588		62700		151580	108240	902	139920
297	207.9	155.1	51513	35244			63624	63624	175032	58608		68640		144100	97680	198660	166320
	188.1	217.8		20526			13992	13992	105996	78012		60456		129140	131340	201740	161260
	346.5	389.4		33858			86724		110616	68508		57156		121660	147180	157960	138820
884.4	75.9	488.4		45111			84612		91740	83952		63624		120560	113080	153120	155760
422.4	85.8	227.7		42372			51084		91608	83028				121220	122100	242880	142340
280.5	99	264		52833			60060		97020					123860	173360	165440	137060
663.3		402.6		38082			53196		93456					139920	110000	214720	145420
234.3		1112.1		44880			46596		136224	81444				136400	90860	191180	128920
158.4		257.4		27687			55044		93852	57552				138380	131340	152680	139700
		1108.8													198000	160600	147180
		231													108240	165880	154880
		191.4													60940	152460	145640
															104280	143880	158180
															67540	164340	158620
															63580	133320	157300
															79420	146960	161260
															51920	175780	128040

## Sheet: Figure 5B
Figure 5B
Mitochondrial oxygen consumption rates (OCR) of wild-type, 75% and 30% m.5024C>T heteroplasmy fibroblast cell lines derived from C57BL/6NJ mice line.
Time (minutes)	WT fibroblast					75% m.5024C>T fibroblast					30% m.5024C>T fibroblast
1.437	136.06	160.2	195.8	238.6	179.39	222.81	220.87	200.24	268.71	240.71	314.89	247.76	256.45	223.27	231.88
10.165	132.14	157.63	190.74	234.03	176.26	219.41	219.73	198.26	266.25	240.86	306.11	241.34	250.31	221.77	229.74
18.887	128.4	155.35	188.23	233.03	173.35	215.48	211	198.62	265.77	241.44	303.54	241.73	249.59	221.31	232.31
27.653	30.29	29.49	41.19	62.13	43.7	67.34	63.18	64.09	76.14	70.27	90.32	74.79	72.72	65.13	60.71
36.338	32.46	32.36	48.14	72.14	47.49	83.77	79.27	79.65	98.41	90.98	93.45	76.22	73.5	68.91	68.76
44.994	32.29	33.7	46.24	68.16	44.81	95.61	90.34	89.95	112.24	103.1	95.84	78.26	77.3	71.71	72.68
53.826	263.78	388.18	504.64	611.19	424.77	360.21	339.36	339.92	465.88	415.6	593.86	469.72	515.04	438.58	459.86
62.473	295.67	429.17	556.09	670.57	468.56	345	324.24	330.08	449.65	397.97	588.02	466.87	509.27	441.81	462.54
71.197	320.18	454.17	591.23	709.88	506.37	324.76	299.89	309.37	419.33	372.85	581.04	458.15	496.95	436.56	457.35
80.038	15.21	18.61	22.02	40.34	27.88	31.34	26.25	33.61	37.33	30.65	48.76	46.5	38.68	36.2	33.43
88.779	18.93	21.16	33.62	54.04	33.46	31.46	27.13	35.88	37.68	33.95	48.11	45.64	38.18	41.76	36.96
97.42	17.56	18.27	30.69	53.35	31.71	28.01	24.81	34.05	35.75	31.85	42.19	43.14	34.93	39.11	34.22

## Sheet: Figure 6C, Figure 7D-E
Figure 6C, 7D-E
m	month of age
M	male (+number)
4N,2N,1N	During meiosis, chromosome number doubles to 4N, then devides into 2N, again devides into 1N
a,b,c	numbers of pups from same age mother
Mitochondiral DNA copy numbers in single meiotic germ cells.
mtDNA copies/cell
1ma 4N	1ma 2N	1ma 1N	1mb 4N	1mb 2N	1mb 1N	1mc 4N	1mc 2N	1mc 1N	12ma 4N	12ma 2N	12ma 1N	12mb 4N	12mb 2N	12mb 1N	12mc 4N	12mc 2N	12mc 1N
772.2	376.2	56.1	735.9	640.2		1399.2	24.09	11.88	1382.7	379.5	244.2	1369.5	50.49	19.14		425.7	43.23
504.9	69.3		980.1	343.2	13.2	415.8	151.8		712.8	429	31.35	867.9	445.5	69.3	1207.8	452.1
811.8	247.5	287.1	669.9	405.9	260.7	821.7	122.1		1013.1	363	82.5	772.2	12.21	75.9	1184.7	95.7	419.1
732.6	72.6	62.7	686.4	409.2	6.6	1105.5	382.8	48.84	1079.1	270.6	59.4	838.2	128.7	9.9	937.2	313.5	247.5
610.5	49.5	42.9	1049.4	313.5	18.48	379.5	72.6	18.15	1095.6	442.2	66	1141.8	211.2	171.6	435.6	481.8	28.05
749.1	495	191.4	877.8	188.1		960.3	122.1	254.1	785.4	363	5.94	1059.3	178.2	21.12	716.1	135.3	577.5
795.3	29.7	62.7	1023		125.4	891	343.2	99	1079.1	359.7	102.3	706.2	23.1	6.6	653.4	541.2	191.4
75.9		59.4	1320	171.6	165	590.7	171.6		1042.8			891	214.5	32.01	693	99
1141.8	458.7	17.49	844.8	603.9		617.1	481.8		983.4	217.8	207.9	894.3	356.4	79.2	775.5		9.57
	356.4	145.2	907.5	59.4	237.6	82.5	122.1		1230.9	267.3		825	55.44	41.58	864.6	36.3	287.1
927.3	118.8	287.1	782.1	66	224.4	940.5	356.4	10.23	950.4	151.8	79.2	874.5	359.7	155.1	1155	669.9
887.7	79.2	99	1108.8	663.3	11.88	808.5	297	75.9	617.1	320.1	56.1	673.2	231	69.3	1155	198	204.6
1016.4	656.7	11.88	382.8	290.4		1115.4	445.5	95.7	745.8	217.8	155.1	554.4	184.8	102.3	1118.7	445.5
442.2	168.3	56.1	986.7	125.4	181.5	1112.1	508.2	37.29	986.7	188.1	29.7	848.1	41.91	105.6	686.4	207.9	108.9
537.9	231	105.6	966.9	99	12.21	636.9	389.4	36.3	445.5	597.3	267.3	465.3		79.2	1178.1
924	128.7	13.86	247.5	44.55		30.03	14.52	165	1102.2	330	125.4	603.9	66	41.91	653.4	224.4	221.1
785.4		82.5	1131.9	85.8	52.8	693	108.9	89.1	983.4	43.56	30.69	762.3	135.3	303.6	970.2	240.9	13.2
798.6		432.3	877.8	481.8		920.7	518.1	5.94	1089	38.61	89.1	798.6	128.7	99	1032.9
1026.3	62.7	231	666.6	402.6	72.6	376.2	788.7	62.04	854.7	260.7	115.5	897.6	59.4	372.9	755.7	75.9
663.3	75.9	227.7	66	138.6	28.05	768.9	46.2		623.7	49.5	69.3	554.4	188.1	42.24	419.1
957	72.6	7.26	907.5	240.9	227.7	828.3	59.4	283.8	983.4	643.5	204.6	808.5	75.9	112.2	719.4	171.6
1504.8	16.5	69.3	831.6	544.5		732.6	587.4	174.9	762.3	267.3	151.8	650.1	92.4	10.56	768.9	290.4
1273.8	706.2	49.5	1075.8	386.1	40.92	1019.7	462	23.1	970.2	132	75.9	594	92.4	6.6	1204.5
534.6	293.7	290.4	871.2	31.35	9.9	636.9	353.1	50.49	689.7	207.9	49.5	491.7	280.5	75.9	818.4	59.4	14.85
752.4	17.49	26.4	689.7	151.8	17.16	676.5		56.1	1336.5	518.1	23.1	735.9	102.3	0	448.8	211.2	21.78
260.7	148.5	181.5	1065.9	343.2	237.6	986.7	458.7		917.4	21.78	43.89	983.4	10.89	303.6		564.3	75.9
950.4	128.7	35.31	891	217.8	16.5	706.2	214.5	75.9	640.2	56.1	36.3	702.9	557.7	62.7		310.2	171.6
438.9	247.5		778.8	56.1		636.9	290.4	18.48	514.8	62.7	181.5	481.8	313.5	148.5	897.6	35.64	118.8
821.7	323.4	31.68	537.9	521.4	27.39	656.7	244.2	29.7	970.2	260.7	95.7	435.6	247.5	82.5	983.4		85.8
613.8	402.6	59.4	300.3	452.1	72.6	983.4	528	36.3	636.9	158.4	8.91	858	34.32	40.92	993.3	462	52.8
735.9	46.2	59.4	683.1	161.7	36.3	993.3		62.7	1108.8	429		580.8	422.4	49.5	1036.2	412.5
792	283.8	7.26	577.5	353.1	15.51	455.4	409.2	30.36	511.5	194.7	59.4	610.5	264	165	570.9	330

## Sheet: Figure 7, Figure S3, Table S3
Figure 7. Supplementary Figure 3. Supplementary Table 3.
m	month of age
M	male (+number)
4N,2N,1N	During meiosis, chromosome number doubles to 4N, then devides into 2N, again devides into 1N
a,b,c	numbers of pups from same age mother
m.5024C>T heteroplasmy levels in single meiotic germ cells, matched male ear biopsy, and mother’s ear biopsy
heteroplasmy (%)
1ma 4N	1ma 2N	1ma 1N	1mb 4N	1mb 2N	1mb 1N	1mc 4N	1mc 2N	1mc 1N	5m 4N	5m 2N	5m 1N	6ma 4N	6ma 2N	6ma 1N	6mb 4N	6mb 2N	6mb 1N	7m 4N	7m 2N	7m 1N	12ma 4N	12ma 2N	12ma 1N	12mb 4N	12mb 2N	12mb 1N	12mc 4N	12mc 2N	12mc 1N	1ma biopsy	1mb biopsy	1mc biopsy	5m biopsy	6ma biopsy	6mb biopsy	7m biopsy	12ma biopsy	12mb biopsy	12mc biopsy	1ma mother	1mb mother	1mc mother	5m mother	6ma mother	6mb mother	7m mother	12ma mother	12mb mother	12mc mother
81	48	68	67	62	22	59	34	85	15	16	55	51	38	65	92	77	68	32	39	19	80	34	53	88	79	98	98	36	40	75	55	69	42	40	69	28	66	88	51	68	68	68	41	41	69	26	73	73	69
77	98	74	75	57	33	56	45	58	22	71	61	77	57	46	45	70	2	23	39	97	86	35	76	13	47	86	28	75	3
74	54	82	80	60	21	57	57		14	79	57	61	58	53	8	69	39	20	8	5	46	49	77	69	93	76	83	17	14
54	53	81	60	73	4	75	73	90	43	20	38	87	16	6	78	74	55	35	54	30	80	33	9	89	77	98	31	36	80
68	87	54	72	57	24	58	87	29	38	29	56	43	91	53	53	64	67	36	13	14	17	65	84	92	43	30	49	42	66
79	48	92	62	74	21	86	68	42	15	24	73	42	37	34	80	22	38	4	5	14	54	61	54	17	69	94	87	51	46
53	81	98	78	15	37	64	74	62	65	49	50	30	43	21	64	52	69	23	33	7	87	80	24	74	66	72	40	44	39
82	98	97	58	28	53	59	84	98	9	65	58	31	55	35	69	25	44		9	28	80			80	73	47	39	38	46
79	82	90	49	58		80	88	59	6	49	43	54	58	30	67	51	50		7	47	76	75	58	66	24	92	51	39	80
98	71	64	72	43	72	43	70		59	24	48	13	62	83	63	58	45		22	79	88	25		73	83	93	21	62	18
73	99	85	27	65	63	63	61	95	12	26	44	25	49	31	59	75	67		35	5	89	64	75	87	40	91	60	25	3
85	92	97	55	80	19	79	72	74	52	21	48	49	15	2	33	50	84		20	41	60	69	94	71	65	61	59	36	38
45	67	84	61	38		56	78	92	53	38	63	25	74	21	63	6	96		4	80	79	14	68	92	96		80	79	61
94	70	74	54	85	63	67	66	85	56	58	21	52	38	93	95	63	56		37	44	82	54	98	21	90	93	58	26	46
76	60	72	42	31	97	57	67	85	57	24	36	48	71	13	56	5	78		38	35	82	14	79	90	98	19	68	74	56
78	90	88	77	62	98	3	2	60	41	34	51	68	69	2	61	56	67		37	67	94	44	87	25	72	81	57	45	68
66	99	73	71	87	75	64	87	68		55	59	13	40	38	64	58	38		27	38	22	95	84	56	12	69	74	42	79
58	75	60	80	51	52	54	66			3	40	42	17	34	84	78	55		29	20	91	64	66	75	14	92	18	53	85
70	60	88	68	65	88	81	66	89		59	20	20	25	54	71	64	84		57	11	67	37	10	25	65	79	29	80	65
58	81	97	55	58	39	79	97			19	25	20	76	43	50	48	40		18	21	58	20	3	92	97	72	68	55	0
78	28	85	66	47	63	63	54	56		73	49	22	60	2	69	97	89		1	27	16	57	86	46	99	64	81	24	37
58	90	64	58	67		59	40	79		41	64	52	35	88	67	16	52		13	7	72	86	61	75	78	98	71	40	74
51	67	35	53	52	81	75	60	90		28	71	28	43	7	19	15	91		6	65	77	72	3	85	88	91	78	22	74
46	53	70	67	64	99	55	45	60		56	58	15	49	46	88	34	61		4	24	21	50	70	81	49	93	79	75	76
57		80	52	68	71	58		48		42	84	17	64	48	98	36	80		6	1	71	17	65	76	92		81	28	4
79		88	80	45	88	81	55	5		26	39	18	40	18	81	63	78		91	24	65	3	38	33	98	84	22	48	98
82		3	79	53	60	38	64	2		43	24	33	59	51	46	42	83		8	99	89	79	78	27	78	60	68	95	3
74		99	83	77		84	73	76		25	12	60	25	50	84	82	84		6	30	67	81	74	53	98	71	77	43	64
65		66	71	36	98	45	89	41		31	43	59	64	55	38	75	78		14	43	87	61	36	83	12	74	77	84	28
64		72	72	63	92	85	81	91		49	35	49	91	20	56	37	94		24	21	80	67	5	67	80	86	82	70	29
51		98	69	85	47	87		40		64	11	12	86		39	68	53		12	21	72	71		85	51	94	49	37	60
62			17	65	83	66	71	25		27	30	9	39		21	92	78		42	92	88	20	60	81	85	60	25	87	91
											17
											67
											38
											19
											29
											20

## Sheet: Figure 8A-F
Figure 8A-F
O, offspring
M, mother
Oage, age of offspring
Mage, age of mother
Transmission of human pathogenic heteroplasmic mtNDA mutations
Mutation	O	M
G11778A	77	97
G11778A	95	97
G11778A	68	79
G11778A	93	65
G11778A	100	65
G11778A	64	65
G11778A	59	42
G11778A	83	80
G11778A	75	80
G11778A	90	80
G11778A	95	90
G11778A	84	67
G11778A	77	67
G11778A	92	67
G11778A	82	84
G11778A	85	84
G11778A	32	47
G11778A	90	80
G11778A	37	80
G11778A	80	80
G11778A	55	80
G11778A	89	80
G11778A	91	80
G11778A	89.7436	32.7273
G11778A	75.4717	32.7273
G11778A	51.1111	32.7273
G11778A	77.2727	32.7273
G11778A	100	32.7273
G11778A	95.2381	89.7436
G11778A	100	89.7436
G11778A	85.7143	89.7436
G11778A	100	89.7436
G11778A	87.8788	75.4717
G11778A	62.8571	75.4717
G11778A	95	51.1111
G11778A	100	51.1111
G11778A	100	51.1111
G11778A	65	95
G11778A	90	95
G11778A	95	50
G11778A	30	45
G11778A	79	91
G11778A	100	91
G11778A	100	85
G11778A	100	97
G11778A	32	37
G11778A	60	37
G11778A	94	88
G11778A	100	94
G11778A	100	94
G11778A	77	43
G11778A	90	43
G11778A	59	43
G11778A	58	43
G11778A	95	43
G11778A	95	43
G11778A	74	59
G11778A	5	59
G11778A	90	95
G11778A	80	83
G11778A	96	83
G11778A	81	80
G11778A	98	80
G11778A	100	96
G11778A	69	22
G11778A	64	22
G11778A	61	64
G11778A	71	64
G11778A	34	18
G11778A	31	18
G11778A	46	18
G11778A	100	18
G11778A	70	18
G11778A	48	18
G11778A	100	18
G11778A	76	18
G11778A	70	31
G11778A	57	70
G11778A	55	70
G11778A	100	70
G11778A	3	4
G11778A	59	37
G11778A	44	37
G11778A	100	37
G11778A	100	37
G11778A	94	37
G11778A	1	3
G11778A	76	44
G11778A	46	44
G11778A	100	44
G11778A	31	44
G11778A	26	44
G11778A	28	44
G11778A	93	85
G11778A	7	46
G11778A	42	31
G11778A	100	42
G3460A	77.7778	71.4286
G3460A	75	71.4286
G3460A	94.1176	71.4286
G3460A	8.51064	2.94118
G3460A	0	2.94118
G3460A	27.2727	2.94118
G3460A	15.5556	27.2727
G3460A	25	5
G3460A	15	25
G3460A	80	25
G3460A	25	5
G3460A	15	25
G3460A	80	25
G3460A	76	67
G3460A	86	67
G3460A	100	20
G3460A	100	20
G3460A	60	20
G3460A	50	20
G3460A	70	20
G3460A	50	20
G3460A	20	40
G3460A	25	40
G3460A	50	40
G3460A	70	40
G3460A	40	40
G3460A	15	40
G3460A	95	60
G3460A	25	20
G3460A	25	20
G3460A	5	20
G3460A	5	20
G3460A	25	40
G3460A	5	40
G3460A	0	40
G3460A	0	15
G3460A	0	15
G3460A	0	15
G3460A	36.8	8.2
G3460A	6.9	8.2
G3460A	100	8.2
G3460A	32.5	36.8
G3460A	0	6.9
G3460A	39.1	6.9
G3460A	100	31
G3460A	100	31
G3460A	68	32
G3460A	12	16
G3460A	27	16
G3460A	100	28
G3460A	100	28
G3460A	67	28
G3460A	100	42
G3460A	100	42
G3460A	100	42
G3460A	99	100
G3460A	11	12
G3460A	30	12
G3460A	87	27
G3460A	28	27
G3460A	32	27
G3460A	38	27
G3460A	88	38
A8344G	0	33
A8344G	0	33
A8344G	28	33
A8344G	14	33
A8344G	0	33
A8344G	0	33
A8344G	0	33
A8344G	73	10
A8344G	0	10
A8344G	0	28
A8344G	72	28
A8344G	49	28
A8344G	15	28
A8344G	0	14
A8344G	54	14
A8344G	0	14
A8344G	72	73
A8344G	77	72
A8344G	74	72
A8344G	46	72
A8344G	51	43
A8344G	82	43
A8344G	66	43
A8344G	63	43
A8344G	50	66
A8344G	59	63
A8344G	38	49
A8344G	64	50
A8344G	69	70
A8344G	57	70
A8344G	0	84
A8344G	12	63
A8344G	54	53
A8344G	64	53
A8344G	15	12
A8344G	0	12
A8344G	24	12
A8344G	22	0
A8344G	72	83
A8344G	76	83
A8344G	55	83
A8344G	77.7	77.8
A8344G	1.4	77.8
A8344G	87.4	77.8
A8344G	38.6	77.8
A8344G	13.3	77.8
A8344G	50.7	87.4
A8344G	93.2	87.4
A8344G	53	77
A8344G	82	77
A8344G	29	75
A8344G	74	75
A8344G	85	75
A8344G	75	38
A8344G	87	83
A8344G	77	83
A8344G	66	78
A8344G	56	78
A8344G	33	77
A8344G	79	87
A8344G	76	87
A8344G	73	67
A8344G	68	67
A8344G	4	16
A8344G	30	16
A8344G	0	16
A8344G	0	16
A8344G	48	16
A8344G	0	16
A8344G	5	0
A8344G	10	0
A8344G	65	48
A8344G	43	48
A8344G	5	0
A8344G	3	69
A8344G	74	69
A8344G	32	69
A8344G	15	32
A8344G	7	32
A8344G	5	32
T8993G	34	23
T8993G	88	23
T8993G	97	88
T8993G	88	68
T8993G	91	68
T8993G	82	68
T8993G	71	52
T8993G	95	52
T8993G	0	52
T8993G	78	52
T8993G	90	76
T8993G	62	0
T8993G	79	62
T8993G	77	62
T8993G	88	78
T8993G	86	78
T8993G	87	78
T8993G	93	78
T8993G	93	78
T8993G	99	84
T8993G	63	84
T8993G	91	84
T8993G	45	84
T8993G	98	84
T8993G	99	50
T8993G	99	50
T8993G	36	36
T8993G	68	36
T8993G	0	36
T8993G	40	36
T8993G	44	36
T8993G	41	54
T8993G	37	0
T8993G	43	37
T8993G	20	0
T8993G	78	20
T8993G	64	54
T8993G	0	54
T8993G	50	10
T8993G	52	10
T8993G	0	10
T8993G	65	0
T8993G	66	19
T8993G	78	19
T8993G	76	19
T8993G	58	19
T8993G	30	0
T8993G	65	55
T8993G	11	0
T8993G	1	0
T8993G	59	11
T8993G	7	11
T8993G	5	11
T8993G	2	1
T8993G	32	30
T8993G	95	30
T8993G	81	30
T8993G	17	0
T8993G	51	17
T8993G	89	51
T8993G	89	51
T8993G	75	50
T8993G	75	50
T8993G	20	0
T8993G	90	41
T8993G	90	41
T8993G	100	17
T8993G	90	0
T8993G	95	55
T8993G	100	65
T8993G	44	96
T8993G	49	96
A3243G	23.5484	42.0583
A3243G	62.6566	42.0583
A3243G	0	55.6486
A3243G	47.0421	91.1225
A3243G	31.6018	91.1225
A3243G	53.1015	91.1225
A3243G	23.0821	41.2255
A3243G	60.1998	41.2255
A3243G	68.115	7.19328
A3243G	87.2589	7.19328
A3243G	58.6862	7.19328
A3243G	85.7335	7.19328
A3243G	79.6417	87.2589
A3243G	5.35812	16.3097
A3243G	41.218	16.3097
A3243G	52.2744	16.3097
A3243G	20.7049	5.35812
A3243G	0	5.35812
A3243G	28.3447	28.7287
A3243G	30.708	28.7287
A3243G	37.9336	28.7287
A3243G	54.7906	45.2958
A3243G	55.6385	0
A3243G	54.7906	55.6385
A3243G	53.9815	49.0188
A3243G	56.3748	49.0188
A3243G	29.0219	32.3915
A3243G	20.0433	32.3915
A3243G	14.0054	32.3915
A3243G	41.1842	39.9668
A3243G	50.0983	39.9668
A3243G	21.8664	33.9506
A3243G	21.8664	33.9506
A3243G	79.6417	49.6222
A3243G	50.0983	40.9853
A3243G	63.0665	40.9853
A3243G	19.2798	40.9853
A3243G	74.7379	89.2144
A3243G	72.8924	74.7379
A3243G	54.1742	49.8018
A3243G	0	34.7455
A3243G	0	34.7455
A3243G	0	34.7455
A3243G	8.05501	16.9359
A3243G	24.1661	16.9359
A3243G	15.7561	16.9359
A3243G	28.0283	16.9359
A3243G	36.4424	36.7783
A3243G	47.2682	36.7783
A3243G	28.5945	36.7783
A3243G	59.8487	88.3406
A3243G	42.0507	45.1672
A3243G	46.5812	45.1672
A3243G	47.252	19.8745
A3243G	54.075	13.7167
A3243G	11.7787	30.7506
A3243G	12.0167	30.7506
A3243G	45.5175	54.075
A3243G	14.0963	11.7787
A3243G	7.73917	11.7787
A3243G	19.0097	23.6316
A3243G	59.7948	45.2675
A3243G	72.5437	18.025
A3243G	42.0507	53.9414
A3243G	13.2754	25.3242
A3243G	59.2163	25.3242
A3243G	28.7621	25.3242
A3243G	0	25.3242
A3243G	0	25.3242
A3243G	4.36294	25.3242
A3243G	30.7198	25.3242
A3243G	0	25.3242
A3243G	0	36.0331
A3243G	23.521	0
A3243G	76.2782	23.521
A3243G	28.9197	60.0896
A3243G	43.6633	60.0896
A3243G	51.8772	60.0896
A3243G	57.4059	60.0896
A3243G	49.2875	58.8998
A3243G	75.6912	58.2322
A3243G	76.529	58.2322
A3243G	11.2396	13.0585
A3243G	53.8774	87.5587

## Sheet: Figure 5A
Figure 5A
NCBI Reference Sequence: NC_005089.1
16299 bp DNA circular ROD 27-APR-2017
Mus musculus mitochondrion, complete genome
Co-segregated variants
heteroplasmy %
	Mice number
Position	Fa	Fb	Fc	Fd	Fe	Ff	Fg	Fh	Fi
m.5024C>T	54	71	60	53	47	54	70	60	61
m.13715C>T	53	72	58	53	45	52	68	61	58
m.1781C>T	46	28	43	46	54	47	31	40	42
m.1866C>T	45	27	40	42	52	45	29	38	40
m.3823C>T	43	26	39	43	52	43	29	37	39
m.3009C>T	46	29	44	47	54	48	31	40	41
m.13614C>T	45	27	41	45	53	46	30	37	41

## Sheet: Figure S3A
Supplementary Figure 3A
ND1		NADH dehydrogenase 1
CO3		Cytochrome C Oxidase III
mtDNA copy number of mtND1 and mtND3 in FACS sorted cells.
mtDNA copies/ cell
mND1												mCO3
1 cell	2 cell	3 cell	4 cell	5 cell	6 cell	7 cell	8 cell	9 cell	10 cell	1 PGC		1 cell	2 cell	3 cell	4 cell	5 cell	6 cell	7 cell	8 cell	9 cell	10 cell	1 PGC
277.2	627	475.2	600.6	990	1102.2	1881	1148.4	1399.2	1729.2	125.4		297	679.8	620.4	646.8	1075.8	1181.4	2131.8	1247.4	1650	1900.8	165
250.8	396	257.4	1221	970.2	1346.4	1419	811.8	1762.2	1854.6	79.2		336.6	541.2	277.2	1419	1042.8	1504.8	1557.6	871.2	2013	2059.2	132
132	46.2	996.6	818.4	1102.2	805.2	1267.2	1009.8	2653.2	1702.8	343.2		184.8	92.4	1181.4	871.2	1273.8	937.2	1438.8	1267.2	2970	1815	323.4
52.8	534.6	627	679.8	640.2	1392.6	1148.4	1227.6	1742.4	2039.4	145.2		9.9	627	666.6	679.8	732.6	1577.4	1273.8	1379.4	1768.8	2263.8	217.8
330	554.4	396	930.6	594	772.2	1346.4	1617	1577.4	1636.8	151.8		303.6	580.8	508.2	1049.4	594	759	1478.4	1742.4	1834.8	1702.8	191.4
132	587.4	448.8	1122	990	1082.4	1392.6	759	818.4	1735.8	171.6		151.8	561	613.8	1267.2	1016.4	1207.8	1491.6	844.8	897.6	1821.6	224.4
125.4	310.2	303.6	798.6	897.6	1696.2	1478.4	1795.2	778.8	1999.8	118.8		112.2	382.8	323.4	851.4	1016.4	1999.8	1478.4	1999.8	917.4	2184.6	145.2
132	429	462	699.6	726	990	759	1267.2	2587.2	1782	72.6		132	448.8	554.4	838.2	752.4	1016.4	924	1438.8	2686.2	1973.4	72.6
										165												198
										92.4												92.4
										105.6												79.2
										138.6												158.4
										171.6												184.8
																						178.2
																						145.2
																						112.2
